# Supplementary material for: Antimicrobial Resistance in Acinetobacter baumannii Isolated from Ready-to-Eat Foods in Saudi Arabia
Source: Pathogens. 2026 Mar 1;15(3):261. doi: 10.3390/pathogens15030261 (PMC13029645; doi:10.3390/pathogens15030261)
Supplement: Supplementary file 1 [file pathogens-15-00261-s001.zip]

Archive with 1 entries (1 files):
- pathogens-4115619-supplementary.pdf
